# Supplementary material for: Prognostic Markers of Microinvasive Breast Carcinoma: A Systematic Review and Meta-Analysis
Source: Cancers (Basel). 2023 May 31;15(11):3007. doi: 10.3390/cancers15113007 (PMC10252130; doi:10.3390/cancers15113007)
Supplement: Supplementary file 1 [file cancers-15-03007-s001.zip]

Archive with 1 entries (1 files):
- cancers-2387003-supplementary.pdf
